# Supplementary material for: Clinical Study of Intradermal Injection of Non‐Crosslinked Sodium Hyaluronate Combined With Human Epidermal Growth Factor in the Treatment of Skin Barrier Injury in Plateau Area
Source: J Cosmet Dermatol. 2024 Dec 24;24(2):e16727. doi: 10.1111/jocd.16727 (PMC11837232; doi:10.1111/jocd.16727)
Supplement: Supplementary file 1 — Tables S1–S8. [file JOCD-24-e16727-s003.xlsx]

## Sheet: Contents
Contents
Table S1. Detailed information of subjective and objective evaluation indicators of 15 subjects in the control group
Table S2. Detailed information of subjective and objective evaluation indicators of 15 subjects in the experimental group I (2500U EGF)
Table S3. Detailed information of subjective and objective evaluation indicators of 15 subjects in the experimental group II (5000U EGF)
Table S4. Detailed information of subjective and objective evaluation indicators of 15 subjects in the experimental group III (10000U EGF)
Table S5. Detailed information of subjective and objective evaluation indicators of 15 subjects in the control group and three experimental groups
Table S6. Intragroup comparison of red region features before and after treatment
Table S7. Intragroup comparison of subjective scores before and after treatment
Table S8. Intragroup comparison of objective scores before and after treatment

## Sheet: Table S1
Table S1. Detailed information of subjective and objective evaluation indicators of 15 subjects in the control group
Control group
Number	1	2	3	4	5	6	7	8	9	10	11	12	13	14	15
Name	Huang Yajing	Kong Bo	Kong fanqi	Li huihua	Li Juan	Li junyin	Li linqian	Li Yan	Liu jiajin	Lu Ming	Fu Ting	Zhang Qi	He xingyan	Zeng Jing	Lu Kun
Before treatment
Objective scores	3	3	2.75	2.75	3	2.75	3	3	2.75	3	2.75	2.5	3	3	2.5
Subjective scores	3	3	3	2.5	3	3	3	3	2.5	2.5	2.5	2	3	3	2
Red region feature count	80	78	86	78	71	70	87	80	60	88	87	80	89	76	70
The first treatment
Objective scores	2.5	2.5	2.5	2.5	3	2.5	2.5	2.5	2.5	2.5	2.5	2.5	2.75	2.5	2.5
Subjective scores	2.5	3	3	2.5	2.5	2.5	3	2.5	2.5	2	2	2	2.75	2.5	2
Red region feature count	76	75	80	78	70	65	80	76	60	78	85	78	80	73	66
The second treatment
Objective scores	2	2.5	2.5	2	2.5	2	2.5	2.5	2.5	2	2	2	2	2	2
Subjective scores	2.5	2.5	2.5	2.5	2	2	2.5	2.5	2	2	2	2	2.5	2.5	2
Red region feature count	70	70	72	72	64	60	76	72	58	76	78	72	76	66	62
The third treatment
Objective scores	2	2.5	2.5	2	2	2	2	2	2	2	1.75	1.5	2	2	1.5
Subjective scores	2	2.5	2	2	2	2	2	2.5	2	1.75	2	2	2	2	2
Red region feature count	62	62	68	66	60	58	70	65	50	68	72	68	72	69	56

## Sheet: Table S2
Table S2. Detailed information of subjective and objective evaluation indicators of 15 subjects in the experimental group I (2500U EGF)
Experimental group I (2500U EGF)
Number	1	2	3	4	5	6	7	8	9	10	11	12	13	14	15
Name	Zhu liping	Zhu yingquan	Chen Lin	Chen Miao	Wang Lu	Wang xiyuan	Xiong xingya	Xu jianbo	Xu yili	Yang Ting	Yang wenqiong	Yin Fang	Zhang Lei	Zhang Li	Zhang Yan
Before treatment
Objective scores	2.75	3	3	3	2.75	3	2.5	3	3	3	3	3	2.5	3	3
Subjective scores	3	2.75	2.5	3	3	2.5	2	3	2.75	2.75	2.75	2.5	2	3	3
Red region feature count	79	72	78	68	71	66	65	75	81	76	80	82	71	73	75
The first treatment
Objective scores	2	2.5	2	2.5	2.5	2.5	2.25	2.5	2.5	2.5	2.75	2.75	2	2.5	2
Subjective scores	2.5	2.5	2.25	2.75	2.5	2	2	2.75	2.5	2.5	2	2	2	2.75	2.75
Red region feature count	71	65	62	59	65	58	58	66	72	65	66	61	61	66	73
The second treatment
Objective scores	2	2	1.75	2.25	2	2	2	2	2	2.25	2.5	2.5	1.75	2	1.75
Subjective scores	2.5	2.5	2	2.5	2	2	2	2.5	2.25	2	1.75	2	1.5	2.5	2.5
Red region feature count	61	60	56	51	54	45	48	61	62	54	54	51	55	60	63
The third treatment
Objective scores	1.75	2	1.5	2	1.5	1.75	1.5	2	1.5	2	2	2	1.5	2	1.5
Subjective scores	2	2	1.75	2	1.75	1.5	2	2	2	1.5	2	1.5	1	2	2
Red region feature count	58	53	43	45	40	39	40	55	56	45	47	48	45	51	51

## Sheet: Table S3
Table S3. Detailed information of subjective and objective evaluation indicators of 15 subjects in the experimental group II (5000U EGF)
Experimental group II (5000U EGF)
Number	1	2	3	4	5	6	7	8	9	10	11	12	13	14	15
Name	Lv Ya	Su wenying	Sun jialan	Sun yingying	Wang huiping	Zheng kexin	Zhong xianling	Cao Rui	Ding haixia	Gao yanrong	Jiang Yu	Li Xi	Shen Jie	Su Su	Yang xinxin
Before treatment
Objective scores	2.75	3	3	2.75	3	3	3	2.75	2.5	3	3	2.5	3	3	2.75
Subjective scores	2.5	2.75	3	2.5	3	2.75	2.75	2.5	3	2.5	3	2.5	3	2.75	2.75
Red region feature count	80	79	75	72	72	71	80	76	81	73	79	72	81	82	80
The first treatment
Objective scores	2	2.5	2.5	2.5	2.25	2	2.25	2.5	2.5	2	2	2.5	2	2	2.25
Subjective scores	2.5	2	2	2	2	2.5	2.25	2.5	2.5	2	2	2.5	2	2	2.25
Red region feature count	71	68	65	64	62	58	72	68	67	65	62	60	71	78	70
The second treatment
Objective scores	1.5	2	2	2	1.75	1.5	1.5	1.5	1.5	1.5	2	2	1.5	1.25	1.25
Subjective scores	2	1.5	2	2	2	2	2	2	2	1.75	1.75	2	1.25	1.5	2
Red region feature count	58	51	54	58	57	51	53	50	57	49	54	55	53	58	59
The third treatment
Objective scores	1	1.75	1.5	1.75	1.5	1	1	1	1	1	1.5	1.25	1	0.75	1
Subjective scores	1.5	1	1.75	1.5	1.5	1.5	1	1.25	1.5	1.5	1.25	1.5	1	1	1.5
Red region feature count	44	42	50	52	43	42	39	37	39	34	43	38	26	31	44

## Sheet: Table S4
Table S4. Detailed information of subjective and objective evaluation indicators of 15 subjects in the experimental group III (10000U EGF)
Experimental group I (10000U EGF)
Number	1	2	3	4	5	6	7	8	9	10	11	12	13	14	15
Name	Chen Jing	Chen Lin	Chen qiaolian	Cong riping	Wang Hong	Fang Yu	Fang lingjun	Cao Jie	Gong zhenzhen	Guo Jie	He siyin	Duan haiyan	Hong Yun	Lin kezhu	Liu Qingling
Before treatment
Objective scores	2.75	3	3	3	3	2.75	3	3	2.5	3	3	3	3	3	2.75
Subjective scores	2.75	3	2.5	2.5	3	3	2.75	2.75	2.75	3	2.5	3	2.5	3	2.5
Red region feature count	86	73	75	72	79	76	71	75	78	73	69	72	80	77	75
The first treatment
Objective scores	2.25	1.75	1.5	1.5	2	1.5	1.5	1	1	1.75	1.5	1.25	1.25	1	1.25
Subjective scores	2	1.5	1.5	1.75	1	1.5	1	1	1	1.5	1	1.5	1	1	1.25
Red region feature count	65	46	40	56	48	42	40	44	32	30	36	52	40	33	50
The second treatment
Objective scores	1.5	1	1.25	1	1.5	1.5	1	1	0.5	1.5	1	1	1	0.5	1
Subjective scores	1.5	1	1	1	1	1	1	1	1	1	1	1.25	1	0.5	1
Red region feature count	52	32	36	30	38	36	30	30	28	30	29	41	30	24	36
The third treatment
Objective scores	1.25	0.75	0.25	0.25	1	1	0.25	0.75	0.5	1	0.5	0.75	0.25	0.25	0.5
Subjective scores	1	1	0.5	0.75	0.5	1	0.5	0.75	0.75	0.5	0.5	1	0.25	0.25	0.75
Red region feature count	41	30	21	20	24	29	22	25	25	21	19	39	16	19	25

## Sheet: Table S5
Table S5. Detailed information of subjective and objective evaluation indicators of 60 subjects in the control group and three experimental groups
Control group	Red region feature count (before treatment)	Red region feature count (the first treatment)	Red region feature count (the second treatment)	Red region feature count (the third treatment)	Subjective scores (before treatment)	Subjective scores (the first treatment)	Subjective scores (the second treatment)	Subjective scores (the third treatment)	Objective scores (before treatment)	Objective scores (the first treatment)	Objective scores (the second treatment)	Objective scores (the third treatment)
0	80	76	70	62	3	2.5	2.5	2	3	2.5	2	2
0	78	75	70	62	3	3	2.5	2.5	3	2.5	2.5	2.5
0	86	80	72	68	3	3	2.5	2	2.75	2.5	2.5	2.5
0	78	78	72	66	2.5	2.5	2.5	2	2.75	2.5	2	2
0	71	70	64	60	3	2.5	2	2	3	3	2.5	2
0	70	65	60	58	3	2.5	2	2	2.75	2.5	2	2
0	87	80	76	70	3	3	2.5	2	3	2.5	2.5	2
0	80	76	72	65	3	2.5	2.5	2.5	3	2.5	2.5	2
0	60	60	58	50	2.5	2.5	2	2	2.75	2.5	2.5	2
0	88	78	76	68	2.5	2	2	1.75	3	2.5	2	2
0	87	85	78	72	2.5	2	2	2	2.75	2.5	2	1.75
0	80	78	72	68	2	2	2	2	2.5	2.5	2	1.5
0	89	80	76	72	3	2.75	2.5	2	3	2.75	2	2
0	76	73	66	69	3	2.5	2.5	2	3	2.5	2	2
0	70	66	62	56	2	2	2	2	2.5	2.5	2	1.5
1	79	71	61	58	3	2.5	2.5	2	2.75	2	2	1.75
1	72	65	60	53	2.75	2.5	2.5	2	3	2.5	2	2
1	78	62	56	43	2.5	2.25	2	1.75	3	2	1.75	1.5
1	68	59	51	45	3	2.75	2.5	2	3	2.5	2.25	2
1	71	65	54	40	3	2.5	2	1.75	2.75	2.5	2	1.5
1	66	58	45	39	2.5	2	2	1.5	3	2.5	2	1.75
1	65	58	48	40	2	2	2	2	2.5	2.25	2	1.5
1	75	66	61	55	3	2.75	2.5	2	3	2.5	2	2
1	81	72	62	56	2.75	2.5	2.25	2	3	2.5	2	1.5
1	76	65	54	45	2.75	2.5	2	1.5	3	2.5	2.25	2
1	80	66	54	47	2.75	2	1.75	2	3	2.75	2.5	2
1	82	61	51	48	2.5	2	2	1.5	3	2.75	2.5	2
1	71	61	55	45	2	2	1.5	1	2.5	2	1.75	1.5
1	73	66	60	51	3	2.75	2.5	2	3	2.5	2	2
1	75	73	63	51	3	2.75	2.5	2	3	2	1.75	1.5
2	80	71	58	44	2.5	2.5	2	1.5	2.75	2	1.5	1
2	79	68	51	42	2.75	2	1.5	1	3	2.5	2	1.75
2	75	65	54	50	3	2	2	1.75	3	2.5	2	1.5
2	72	64	58	52	2.75	2	2	1.5	2.5	2.5	2	1.75
2	72	62	57	43	3	2	2	1.5	3	2.25	1.75	1.5
2	71	58	51	42	2.75	2.5	2	1.5	3	2	1.5	1
2	80	72	53	39	2.75	2.25	2	1	3	2.25	1.5	1
2	76	68	50	37	2.5	2.5	2	1.25	2.75	2.5	1.5	1
2	81	67	57	39	3	2.5	2	1.5	2.5	2.5	1.5	1
2	73	65	49	34	2.5	2	1.75	1.5	3	2	1.5	1
2	79	62	54	43	3	2	1.75	1.25	3	2	2	1.5
2	72	60	55	38	2.5	2.5	2	1.5	2.5	2.5	2	1.25
2	81	71	53	26	3	2	1.25	1	3	2	1.5	1
2	82	78	58	31	2.75	2	1.5	1	3	2	1.25	0.75
2	80	70	59	44	2.75	2.25	2	1.5	2.75	2.25	1.25	1
3	86	65	52	41	2.75	2	1.5	1	2.75	2.25	1.5	1.25
3	73	46	32	30	3	1.5	1	1	3	1.75	1	0.75
3	75	40	36	21	2.5	1.5	1	0.5	3	1.5	1.25	0.25
3	72	56	30	20	2.5	1.75	1	0.75	3	1.5	1	0.25
3	79	48	38	24	3	1	1	0.5	3	2	1.5	1
3	76	42	36	29	3	1.5	1	1	2.75	1.5	1.5	1
3	71	40	30	22	2.75	1	1	0.5	3	1.5	1	0.25
3	75	44	30	25	2.75	1	1	0.75	3	1	1	0.75
3	78	32	28	25	2.75	1	1	0.75	2.5	1	0.5	0.5
3	73	30	30	21	3	1.5	1	0.5	3	1.75	1.5	1
3	69	36	29	19	2.5	1	1	0.5	3	1.5	1	0.5
3	72	52	41	39	3	1.5	1.25	1	3	1.25	1	0.75
3	80	40	30	16	2.5	1	1	0.25	3	1.25	1	0.25
3	77	33	24	19	3	1	0.5	0.25	3	1	0.5	0.25
3	75	50	36	25	2.5	1.25	1	0.75	2.75	1.25	1	0.5

## Sheet: Table S6
Table S6. Intragroup comparison of red region features before and after treatment
Red region feature count	1	2	3	4
Before treatment	78.67±8.27	74.13±5.34	76.87±4.00	75.40±4.24
The first treatment	74.67±6.75	64.53±4.81	66.73±5.24	43.60±9.56
P-value	<.001	<.001	<.001	<.001
Before treatment	78.67±8.27	74.13±5.34	76.87±4.00	75.40±4.24
The second treatment	69.60±6.24	55.67±5.43	54.47±3.27	33.47±6.77
P-value	<.001	<.001	<.001	<.001
Before treatment	78.67±8.27	74.13±5.34	76.87±4.00	75.40±4.24
The third treatment	64.40±6.32	47.73±6.08	40.27±6.70	25.07±7.14
P-value	<.001	<.001	<.001	<.001
The first treatment	74.67±6.75	64.53±4.81	66.73±5.24	43.60±9.56
The second treatment	69.60±6.24	55.67±5.43	54.47±3.27	33.47±6.77
P-value	<.001	<.001	<.001	<.001
The first treatment	74.67±6.75	64.53±4.81	66.73±5.24	43.60±9.56
The third treatment	69.60±6.24	55.67±5.43	54.47±3.27	33.47±6.77
P-value	<.001	<.001	<.001	<.001
The second treatment	69.60±6.24	55.67±5.43	54.47±3.27	33.47±6.77
The third treatment	64.40±6.32	47.73±6.08	40.27±6.70	25.07±7.14
P-value	<.001	<.001	<.001	<.001
Note: Red region feature count in three experiment groups and control group was all lower than baseline levels at the first, second, and third measurements. Moreover, the red zone characteristic count after each treatment was better than that before treatment, and the number of treatments was positively correlated with the curative effect. Statistically significant results (P -value less than .05…

## Sheet: Table S7
Table S7. Intragroup comparison of subjective scores before and after treatment
subjective scores	1	2	3	4
Before treatment	2.73±0.37	2.70±0.34	2.77±0.20	2.77±0.22
The first treatment	2.48±0.36	2.38±0.31	2.20±0.24	1.30±0.33
P-value	<.001	<.001	<.001	<.001
Before treatment	2.73±0.37	2.70±0.34	2.77±0.20	2.77±0.22
The second treatment	2.27±0.26	2.17±0.32	1.85±0.25	1.02±0.20
P-value	<.001	<.001	<.001	<.001
Before treatment	2.73±0.37	2.70±0.34	2.77±0.20	2.77±0.22
The third treatment	2.05±0.19	1.80±0.30	1.35±0.25	0.67±0.26
P-value	<.001	<.001	<.001	<.001
The first treatment	2.48±0.36	2.38±0.31	2.20±0.24	1.30±0.33
The second treatment	2.27±0.26	2.17±0.32	1.85±0.25	1.02±0.20
P-value	<.001	0.001	<.001	<.001
The first treatment	2.48±0.36	2.38±0.31	2.20±0.24	1.30±0.33
The third treatment	2.05±0.19	1.80±0.30	1.35±0.25	0.67±0.26
P-value	<.001	<.001	<.001	<.001
The second treatment	2.27±0.26	2.17±0.32	1.85±0.25	1.02±0.20
The third treatment	2.05±0.19	1.80±0.30	1.35±0.25	0.67±0.26
P-value	0.004	<.001	<.001	<.001
Note: Subjective scores in three experimental groups and the control group were all lower than the baseline at the first, second, and third measures. Moreover, the subjective score of patients after each treatment was better than that before treatment, and the number of treatments was positively correlated with the curative effect. Statistically significant results (P -value less than .05) are sh…

## Sheet: Table S8
Table S8. Intragroup comparison of objective scores before and after treatment
	1	2	3	4
Before treatment	2.85±0.18	2.90±0.18	2.85±0.21	2.92±0.15
The first treatment	2.55±0.14	2.38±0.27	2.25±0.23	1.47±0.36
P-value	<.001	<.001	<.001	<.001
Before treatment	2.85±0.18	2.90±0.18	2.85±0.21	2.92±0.15
The second treatment	2.20±0.25	2.05±0.24	1.65±0.28	1.08±0.32
P-value	<.001	<.001	<.001	<.001
Before treatment	2.85±0.18	2.90±0.18	2.85±0.21	2.92±0.15
The third treatment	1.98±0.27	1.77±0.24	1.20±0.32	0.62±0.34
P-value	<.001	<.001	<.001	<.001
The first treatment	2.55±0.14	2.38±0.27	2.25±0.23	1.47±0.36
The second treatment	2.20±0.25	2.05±0.24	1.65±0.28	1.08±0.32
P-value	<.001	<.001	<.001	<.001
The first treatment	2.55±0.14	2.38±0.27	2.25±0.23	1.47±0.36
The third treatment	1.98±0.27	1.77±0.24	1.20±0.32	0.62±0.34
P-value	<.001	<.001	<.001	<.001
The second treatment	2.20±0.25	2.05±0.24	1.65±0.28	1.08±0.32
The third treatment	1.98±0.27	1.77±0.24	1.20±0.32	0.62±0.34
P-value	0.004	<.001	<.001	<.001
Note: Objective scores in three experimental groups and the control group were all lower than the baseline at the first, second, and third measures. Moreover, the objective score of patients after each treatment was better than that before treatment, and the number of treatments was positively correlated with the curative effect. Statistically significant results (P -value less than .05) are show…
